# Supplementary material for: Quantification of dose-mortality responses in adult Diptera: Validation using Ceratitis capitata and Drosophila suzukii responses to spinosad
Source: PLoS One. 2019 Feb 7;14(2):e0210545. doi: 10.1371/journal.pone.0210545 (PMC6366873; doi:10.1371/journal.pone.0210545)
Supplement: S1 File — (XLSX) [file pone.0210545.s003.xlsx]

## Sheet: body weight
Live body weights of male and females of both species of flies (in grams)
C. capitata - Females			C. capitata - Males				D. suzukii - Females			D. suzukii - Males
Individual	Weight (g)		Individual	Weight (g)			Individual	Weight (g)		Individual	Weight (g)
1	0.0055		1	0.0056			1	0.0022		1	0.0014
2	0.0045		2	0.0051			2	0.0019		2	0.0013
3	0.0043		3	0.0055			3	0.0021		3	0.0011
4	0.0061		4	0.005			4	0.0018		4	0.0012
5	0.0055		5	0.0051			5	0.0017		5	0.0015
6	0.0059		6	0.0054			6	0.0017		6	0.0014
7	0.0061		7	0.0057			7	0.0016		7	0.0012
8	0.0061		8	0.0057			8	0.0022		8	0.0014
9	0.0068		9	0.0054			9	0.0022		9	0.0012
10	0.0053		10	0.0068			10	0.002		10	0.0009
11	0.0062		11	0.0058			11	0.0017		11	0.001
12	0.0062		12	0.0059			12	0.0018		12	0.0012
13	0.0059		13	0.0055			13	0.0019		13	0.0012
14	0.0062		14	0.0054			14	0.0024		14	0.0014
15	0.006		15	0.0051			15	0.0022		15	0.0017
16	0.0052		16	0.0049			16	0.0022		16	0.0008
17	0.0058		17	0.0057			17	0.002		17	0.0008
18	0.0052		18	0.0052			18	0.0026		18	0.0015
19	0.0054		19	0.0054			19	0.0018		19	0.0012
20	0.0058		20	0.0052			20	0.0018		20	0.0012
21	0.0054		21	0.006			21	0.0018		21	0.0016
22	0.0051		22	0.0061			22	0.0018		22	0.0017
23	0.0054		23	0.006			23	0.0018		23	0.0019
24	0.0048		24	0.0052			24	0.0021		24	0.0017
25	0.0063		25	0.0058			25	0.0025		25	0.0012
26	0.0048		26	0.0053			26	0.0023		26	0.0012
27	0.0063		27	0.0048			27	0.0027		27	0.0013
28	0.0044		28	0.0045			28	0.0024		28	0.0012
29	0.0061		29	0.0051			29	0.0023		29	0.0013
30	0.0056		30	0.0058			30	0.0024		30	0.0012
31	0.0051		31	0.0051
32	0.0054		32	0.0058
33	0.0048		33	0.0051
34	0.0056		34	0.0054
35	0.0056		35	0.0046
36	0.0058		36	0.0063
37	0.0055		37	0.0037
38	0.0051		38	0.0041
39	0.0054		39	0.0053
40	0.005		40	0.0049
			41	0.0047
			42	0.005

## Sheet: Calibration curve P32
Data used for contruction of calibration curves shown in S1 Fig: relationship between volume of P32-ATP solution and average scintillation counts over a 1-min period replicated five times.
D. suzukii			C. capitata
VOLUME (μL)	Mean count		VOLUME (μL)	Mean count
0	36.4286		0	33
0.1	126.857		0.25	351
0.2	212.571		0.5	623
0.3	326.286		0.75	952.8
0.4	390.143		1	1075.2
0.5	510.571		1.25	1507.4
0.6	585.857		1.5	1709.4
0.7	727.143		1.75	2077.8
0.8	814.714		2	2502.6
0.9	945.143		2.5	3103.8
1	1014.43		3	3535
1.1	1095.86		3.5	4299
1.2	1147.29		4	4697.2
1.3	1259.57		4.5	5254
1.5	1482.29		5	5653.6
1.6	1558.86
1.7	1620.71
1.8	1746.86
1.8	1756.43
1.9	1899.29
2	2072.71

## Sheet: Ingested volume C. capitata
Estimation of ingested volume in C. capitata based on scintillation counts from ingested P-32 (ATP)
	C. capitata Females				C. capitata Males
	Individual	Mean count	Ingested volume (μL)		Individual	Mean count	Ingested volume (μL)
	1	2315.5	2.03695		1	3027.75	2.67797
	2	2226.5	1.95685		2	2662.25	2.34902
	3	2938	2.5972		3	3017.75	2.66897
	4	1863	1.6297		4	2217	1.9483
	5	2137.75	1.87698		5	2906.75	2.56907
	6	1564.2	1.36078		6	1320.5	1.14145
	7	3402.8	3.01552		7	1352.75	1.17047
	8	2711.2	2.39308		8	1589.5	1.38355
	9	2779.4	2.45446		9	1782.25	1.55703
	10	2684	2.3686		10	1868.75	1.63488
	11	2375	2.0905		11	2150.25	1.88823
	12	3044	2.6926		12	962.5	0.81925
	13	2519.4	2.22046		13	1927.85	1.68807
	14	3250	2.878		14	2933.63	2.59327
	15	2001	1.7539		15	951.926	0.809733
	16	2451.4	2.15926		16	2001.33	1.7542
	17	2368.4	2.08456		17	1675.26	1.46073
	18	1934.2	1.69378		18	2995.63	2.64907
	19	2867.8	2.53402		19	1546.67	1.345
	20	3033.8	2.68342		20	956.519	0.813867
	21	2766	2.4424		21	1934.74	1.69427
	22	2152.89	1.8906		22	2235.56	1.965
	23	2683.33	2.368		23	2212.59	1.94433
	24	2139.11	1.8782		24	1650	1.438
	25	2828	2.4982		25	1243.56	1.0722
	26	2759.11	2.4362		26	1388.22	1.2024
	27	2056.44	1.8038		27	2382.52	2.09727
	28	2380.22	2.0952		28	2359.56	2.0766
	29	2717.78	2.399		29	1695.93	1.47933
	30	1718.89	1.5		30	1780.89	1.5558
	31	2187.33	1.9216		31	2001.33	1.7542
	32	3151.78	2.7896		32	2474.37	2.17993
	33	2407.78	2.12		33	1907.19	1.66947
	34	2896.89	2.5602		34	2077.11	1.8224
	35	2483.56	2.1882		35	1519.11	1.3202
	36	1870.44	1.6364		36	1508.78	1.3109
	37	3020.89	2.6718		37	2163.22	1.8999
	38	2180.44	1.9154		38	1987.56	1.7418
	39	2738.44	2.4176		39	2569.67	2.2657
	40	2566.22	2.2626		40	2480.11	2.1851
	41	3138	2.7772		41	1581.11	1.376
	42	2662.67	2.3494		42	806.111	0.6785
	43	2704	2.3866		43	1760.22	1.5372
	44	2642	2.3308		44	2493.89	2.1975
	45	1739.56	1.5186		45	1042.5	0.89125
	46	2270	1.996		46	2830.5	2.50045
	47	2731.56	2.4114		47	3105	2.7475
	48	2669.56	2.3556		48	2070.5	1.81645
	49	2077.11	1.8224		49	2422.25	2.13302
	50	2690.22	2.3742		50	1190	1.024
	51	2614.44	2.306		51	1813	1.5847
	52	1849.78	1.6178		52	1963.33	1.72
	53	2146	1.8844		53	2541.11	2.24
	54	2676.44	2.3618		54	1174.44	1.01
	55	2173.56	1.9092		55	3030	2.68
	56	2504.22	2.2068
	57	2001.33	1.7542

## Sheet: Ingested volume D. suzukii
Estimation of ingested volume in D. suzukii based on scintillation counts from ingested P-32 (ATP)
	D. suzukii Females				D. suzukii Males
	Individual	Mean count	Ingested volume (μL)		Individual	Mean count	Ingested volume (μL)
	1	1105	1.0841		1	827.333	0.806433
	2	1323.25	1.30235		2	693	0.6721
	3	769	0.7481		3	1001.67	0.980767
	4	1033.25	1.01235		4	1045.67	1.02477
	5	1192.25	1.17135		5	603.333	0.582433
	6	993.25	0.97235		6	765	0.7441
	7	1599.75	1.57885		7	713.667	0.692767
	8	829.5	0.8086		8	644.333	0.623433
	9	718.5	0.6976		9	1306.33	1.28543
	10	1115	1.0941		10	633.333	0.612433
	11	1227.5	1.2066		11	668.667	0.647767
	12	476	0.4551		12	619	0.5981
	13	825.5	0.8046		13	617.333	0.596433
	14	814.25	0.79335		14	915.333	0.894433
	15	706.75	0.68585		15	764	0.7431
	16	992.5	0.9716		16	582	0.5611
	17	1426.25	1.40535		17	456	0.4351
	18	631	0.6101		18	303.333	0.282433
	19	1025.25	1.00435		19	605	0.5841
	20	975.25	0.95435		20	761.667	0.740767
	21	1376.5	1.3556		21	714.333	0.693433
	22	1028.5	1.0076		22	467.333	0.446433
	23	818	0.7971
	24	849	0.8281
	25	979	0.9581
	26	1130.33	1.10943
	27	1204.67	1.18377
	28	789	0.7681
	29	731.333	0.710433
	30	670.333	0.649433
	31	545	0.5241
	32	1425.33	1.40443
	33	1119.67	1.09877
	34	965.667	0.944767
	35	1330	1.3091
	36	1117	1.0961
	37	1159.67	1.13877
	38	1074.33	1.05343
	39	724	0.7031
	40	874.333	0.853433
	41	1337.67	1.31677
	42	908	0.8871

## Sheet: concentration-mortality (LC50)
Concentration-mortality responses of Ceratitis capitata and Drosophila suzuki treated with spinosad
Batch 1
		Rep 1			Rep 2			Rep 3			Rep 4					Overall Total (4 replicates)
	Concentration	No. dead	Total	% mortality	No. dead	Total	% mortality	No. dead	Total	% mortality	No. dead	Total	% mortality		Concentration	No. dead	Total	% mortality
	1.5 ppm	19	23	0.826087	18	22	0.818182	19	21	0.904762	15	16	0.9375		1.5 ppm	71	82	0.865854
	1.0 ppm	15	24	0.625	18	26	0.692308	12	15	0.8	13	21	0.619048		1.0 ppm	58	86	0.674419
	0.67 ppm	11	23	0.478261	14	25	0.56	10	20	0.5	7	19	0.368421		0.67 ppm	42	87	0.482759
	0.45 ppm	6	23	0.26087	5	18	0.277778	9	27	0.333333	8	16	0.5		0.45 ppm	28	84	0.333333
	0.30 ppm	7	17	0.411765	3	14	0.214286	2	14	0.142857	2	19	0.105263		0.30 ppm	14	64	0.21875
	0.20 ppm	4	15	0.266667	2	15	0.133333	0	21	0	2	11	0.181818		0.20 ppm	8	62	0.129032
	Control	1	25	0.04	1	30	0.0333333	0	24	0	1	26	0.0384615		Control	3	105	0.0285714
Batch 2
		Rep 1			Rep 2			Rep 3			Rep 4					Overall total (4 replicates)
	Concentration	No. dead	Total	% mortality	No. dead	Total	% mortality	No. dead	Total	% mortality	No. dead	Total	% mortality		Concentration	No. dead	Total	% mortality
	1.5 ppm	24	24	1	16	18	0.888889	18	18	1	20	20	1		1.5 ppm	78	80	0.975
	1.0 ppm	20	22	0.909091	14	23	0.608696	12	16	0.75	11	17	0.647059		1.0 ppm	57	78	0.730769
	0.67 ppm	15	22	0.681818	5	15	0.333333	10	17	0.588235	6	16	0.375		0.67 ppm	36	70	0.514286
	0.45 ppm	4	18	0.222222	5	18	0.277778	7	17	0.411765	5	19	0.263158		0.45 ppm	21	72	0.291667
	0.30 ppm	6	21	0.285714	1	17	0.0588235	2	19	0.105263	2	19	0.105263		0.30 ppm	11	76	0.144737
	0.20 ppm	4	23	0.173913	1	20	0.05	1	18	0.0555556	0	16	0		0.20 ppm	6	77	0.0779221
	Control	1	33	0.030303	1	21	0.047619								Control	2	54	0.037037
Batch 3
		Rep 1			Rep 2			Rep 3								Overall total (3 replicates)
	Concentration	No. dead	Total	% mortality	No. dead	Total	% mortality	No. dead	Total	% mortality					Concentration	No. dead	Total	% mortality
	1.5 ppm	16	16	1	17	17	1	20	21	0.952381					1.5 ppm	53	54	0.981481
	1 ppm	11	15	0.733333	14	16	0.875	17	18	0.944444					1 ppm	42	49	0.857143
	0.67 ppm	10	23	0.434783	9	15	0.6	12	21	0.571429					0.67 ppm	31	59	0.525424
	0.45 ppm	6	24	0.25	3	16	0.1875	2	13	0.153846					0.45 ppm	11	53	0.207547
	0.30 ppm	3	23	0.130435	2	22	0.0909091	2	17	0.117647					0.30 ppm	7	62	0.112903
	0.20 ppm	1	23	0.0434783	0	16	0	1	17	0.0588235					0.20 ppm	2	56	0.0357143
	Control	0	12	0	0	22	0	0	26	0					Control	0	60	0
C. capitataMales
		Rep 1			Rep 2			Rep 3								Overall total (3 replicates)
	Concentration	No. dead	Total	% mortality	No. dead	Total	% mortality	No. dead	Total	% mortality					Concentration	No. dead	Total	% mortality
	1.5 ppm	22	23	0.956522	11	12	0.916667	15	16	0.9375					1.5 ppm	48	51	0.941176
	1 ppm	9	20	0.45	15	22	0.681818	16	22	0.727273					1 ppm	40	64	0.625
	0.67 ppm	6	12	0.5	5	13	0.384615	5	12	0.416667					0.67 ppm	16	37	0.432432
	0.45 ppm	6	21	0.285714	5	25	0.2	7	18	0.388889					0.45 ppm	18	64	0.28125
	0.30 ppm	2	28	0.0714286	0	7	0	0	13	0					0.30 ppm	2	48	0.0416667
	Control	4	46	0.0869565	1	29	0.0344828	0	25	0					Control	5	125	0.04
	Additional control							0	25	0
C. capitata Females
		Rep 1			Rep 2			Rep 3								Overall total (3 replicates)
	Concentration	No. dead	Total	% mortality	No. dead	Total	% mortality	No. dead	Total	% mortality					Concentration	No. dead	Total	% mortality
	1.5 ppm	20	20	1	20	20	1	15	15	1					1.5 ppm	55	55	1
	1.0 ppm	21	27	0.777778	15	18	0.833333	11	13	0.846154					1.0 ppm	47	58	0.810345
	0.67 ppm	6	15	0.4	9	20	0.45	8	14	0.571429					0.67 ppm	23	49	0.469388
	0.45 ppm	4	16	0.25	4	20	0.2	5	11	0.454545					0.45 ppm	13	47	0.276596
	0.3 ppm	2	13	0.153846	2	19	0.105263	4	20	0.2					0.3 ppm	8	52	0.153846
	0.2 ppm	0	17	0	1	17	0.0588235	2	17	0.117647					0.2 ppm	3	51	0.0588235
	Control	0	25	0	1	25	0.0004	0	24	0					Control	1	74	0.0135135
Drosophila suzukii (both sexes)
		Rep 1			Rep 2			Rep 3								Overall total (3 replicates)
	Concentration	No. dead	Total	% mortality	No. dead	Total	% mortality	No. dead	Total	% mortality					Concentration	No. dead	Total	% mortality
	5.20 ppm	22	22	1	14	15	0.933333	35	37	0.945946					5.20 ppm	71	74	0.959459
	4.00 ppm	8	9	0.888889	6	10	0.6	17	29	0.586207					4.00 ppm	31	48	0.645833
	3.07 ppm	6	9	0.666667	9	27	0.333333	10	20	0.5					3.07 ppm	25	56	0.446429
	2.39 ppm	7	14	0.5	4	26	0.153846	4	27	0.148148					2.39 ppm	15	67	0.223881
	1.81 ppm	4	11	0.363636	2	15	0.133333	1	16	0.0625					1.81 ppm	7	42	0.166667
	1.39 ppm	3	13	0.230769	0	29	0	0	13	0					1.39 ppm	3	55	0.0545455
	Control	0	16	0	0	12	0	1	23	0.0434					Control	1	51	0.0196078
ppm: partes per million (mg a.i./liter)
